# Supplementary material for: Characterization of HTLV-1 Infectious Molecular Clone Isolated from Patient with HAM/TSP and Immortalization of Human Primary T-Cell Lines
Source: Viruses. 2024 Nov 9;16(11):1755. doi: 10.3390/v16111755 (PMC11599126; doi:10.3390/v16111755)
Supplement: Supplementary file 1 [file viruses-16-01755-s001.zip]

Archive with 12 entries (12 files):
- Supplemental S1 pBST SEQ.pdf
- Supplemental S10 Tax align.pdf
- Supplemental S11 Rex align.pdf
- Supplemental S12 HBZ align.pdf
- Supplemental S2 pAB SEQ.pdf
- Supplemental S3 Align pBST ATK.pdf
- Supplemental S4 GAG align.pdf
- Supplemental S5 Pro align.pdf
- Supplemental S6 Pol align.pdf
- Supplemental S7 Env align.pdf
- Supplemental S8 P12 align.pdf
- Supplemental S9 P30 align.pdf
